# Supplementary material for: Apoptotic and Non-Apoptotic Modalities of Thymoquinone-Induced Lymphoma Cell Death: Highlight of the Role of Cytosolic Calcium and Necroptosis
Source: Cancers (Basel). 2021 Jul 16;13(14):3579. doi: 10.3390/cancers13143579 (PMC8304872; doi:10.3390/cancers13143579)
Supplement: Supplementary file 1 [file cancers-13-03579-s001.zip]

Archive with 1 entries (1 files):
- cancers-1242228_supplementary.pdf
